# Supplementary material for: Histone H3 tail charge patterns govern nucleosome condensate formation and dynamics
Source: Nucleic Acids Res. 2026 Feb 9;54(4):gkag050. doi: 10.1093/nar/gkag050 (PMC12884084; doi:10.1093/nar/gkag050)
Supplement: gkag050_Supplemental_Files [file gkag050_supplemental_files.zip]

Archive with 3 entries (3 files):
- Supplementary video 1 - Bead partitioning into dense phases.avi
- SupplementaryInformation.pdf
- SupplementaryVideo_legend.docx
